# Supplementary material for: Hepatic transcriptome profiling according to growth rate reveals acclimation in metabolic regulatory mechanisms to cyclic heat stress in broiler chickens
Source: Poult Sci. 2022 Sep 20;101(12):102167. doi: 10.1016/j.psj.2022.102167 (PMC9579409; doi:10.1016/j.psj.2022.102167)
Supplement: Supplementary file 1 — Additional file 1: Table S1. RNA quality scores. [file mmc1.xlsx]

## Sheet: Sheet1
Sample Type	Name	Total Amount (ug)	RIN	rRNA Ratio	Result	Library Type	Conc. (ng/ul)	Conc. (nM)	Size (bp)	Result
Liver	B-L-1	58.025	7.4	1.5	Pass	TruSeq Stranded Total RNA with Ribo - Zero H/M/R	12.64	59.45	327	Pass
Liver	B-L-2	63.653	9.5	1.7	Pass	TruSeq Stranded Total RNA with Ribo - Zero H/M/R	43.66	192.46	349	Pass
Liver	B-L-3	76.759	6.4	1	Hold	TruSeq Stranded Total RNA with Ribo - Zero H/M/R	14.51	66.82	334	Pass
Liver	B-L-4	48.622	7.1	1.1	Pass	TruSeq Stranded Total RNA with Ribo - Zero H/M/R	10.11	47.58	327	Pass
Liver	B-L-5	110.055	6.2	1	Hold	TruSeq Stranded Total RNA with Ribo - Zero H/M/R	9.01	42.52	326	Pass
Liver	B-L-6	44.644	9.5	1.7	Pass	TruSeq Stranded Total RNA with Ribo - Zero H/M/R	22.74	95.31	367	Pass
Liver	B-L-7	105.877	7.7	1.1	Pass	TruSeq Stranded Total RNA with Ribo - Zero H/M/R	52.05	241.91	331	Pass
Liver	B-L-8	119.751	7.9	1.2	Pass	TruSeq Stranded Total RNA with Ribo - Zero H/M/R	21.82	104.56	321	Pass
Liver	B-L-17	369.573	5.9	1	Hold	TruSeq Stranded Total RNA with Ribo - Zero H/M/R	19.47	94.47	317	Pass
Liver	B-L-18	285.964	7.1	1.8	Pass	TruSeq Stranded Total RNA with Ribo - Zero H/M/R	13.19	62.26	326	Pass
Liver	B-L-19	253.062	7.4	1	Pass	TruSeq Stranded Total RNA with Ribo - Zero H/M/R	12.53	58.97	327	Pass
Liver	B-L-20	281.976	5.9	1	Hold	TruSeq Stranded Total RNA with Ribo - Zero H/M/R	10.32	48.68	326	Pass
Liver	B-L-21	204.721	8.8	1.3	Pass	TruSeq Stranded Total RNA with Ribo - Zero H/M/R	40.29	194.94	318	Pass
Liver	B-L-22	170.98	7	1.1	Pass	TruSeq Stranded Total RNA with Ribo - Zero H/M/R	15.35	71.11	332	Pass
Liver	B-L-23	242.223	6.2	1.7	Hold	TruSeq Stranded Total RNA with Ribo - Zero H/M/R	5.6	27.03	319	Pass
Liver	B-L-24	298.151	7.9	1.3	Pass	TruSeq Stranded Total RNA with Ribo - Zero H/M/R	14.96	71.27	323	Pass
Liver	B-L-25	240.266	5.9	1.6	Hold	TruSeq Stranded Total RNA with Ribo - Zero H/M/R	13.32	61.93	331	Pass
Liver	B-L-26	193.013	5.8	1	Hold	TruSeq Stranded Total RNA with Ribo - Zero H/M/R	23.95	109.01	338	Pass
Liver	B-L-27	276.605	6.3	1.6	Hold	TruSeq Stranded Total RNA with Ribo - Zero H/M/R	16.13	74.31	334	Pass
Liver	B-L-28	282.697	8.2	1.9	Pass	TruSeq Stranded Total RNA with Ribo - Zero H/M/R	11.33	51.58	338	Pass
Liver	B-L-29	214.932	7	1.7	Pass	TruSeq Stranded Total RNA with Ribo - Zero H/M/R	54.72	253.59	332	Pass
Liver	B-L-30	314.2	7.2	1.5	Pass	TruSeq Stranded Total RNA with Ribo - Zero H/M/R	15.4	72.88	325	Pass
Liver	B-L-31	64.063	6.5	1	Hold	TruSeq Stranded Total RNA with Ribo - Zero H/M/R	59.22	267.96	340	Pass
Liver	B-L-32	588.862	5.3	1.6	Fail	TruSeq Stranded Total RNA with Ribo - Zero H/M/R	20.64	100.47	316	Pass
Liver	B-L-33	126.21	7.2	1.7	Pass	TruSeq Stranded Total RNA with Ribo - Zero H/M/R	88.2	416.25	326	Pass
Liver	B-L-34	282.697	7.8	1.5	Pass	TruSeq Stranded Total RNA with Ribo - Zero H/M/R	65.42	291.73	345	Pass
Liver	B-L-35	214.932	9.2	1.5	Pass	TruSeq Stranded Total RNA with Ribo - Zero H/M/R	60.8	270.34	346	Pass
Liver	B-L-36	314.285	9.1	1.6	Pass	TruSeq Stranded Total RNA with Ribo - Zero H/M/R	78.7	363.58	333	Pass
Liver	B-L-37	216.84	7.9	1.1	Pass	TruSeq Stranded Total RNA with Ribo - Zero H/M/R	64.6	299.37	332	Pass
Liver	B-L-38	281.976	7.6	1.7	Pass	TruSeq Stranded Total RNA with Ribo - Zero H/M/R	44.95	206.41	335	Pass
Liver	B-L-39	206.32	6.2	1.3	Hold	TruSeq Stranded Total RNA with Ribo - Zero H/M/R	94.74	473.23	308	Pass
Liver	B-L-40	170.68	6.8	1.6	Hold	TruSeq Stranded Total RNA with Ribo - Zero H/M/R	90.96	416.5	336	Pass
Liver	B-L-41	204.521	7.9	1.3	Pass	TruSeq Stranded Total RNA with Ribo - Zero H/M/R	14.02	61.97	348	Pass
Liver	B-L-42	170.98	8.2	1.6	Pass	TruSeq Stranded Total RNA with Ribo - Zero H/M/R	73.01	337.32	333	Pass
Liver	B-L-43	240.266	8.8	1	Pass	TruSeq Stranded Total RNA with Ribo - Zero H/M/R	82.26	399.22	317	Pass
Liver	B-L-44	193.013	8.9	1.6	Pass	TruSeq Stranded Total RNA with Ribo - Zero H/M/R	95.24	466.65	314	Pass
Liver	B-L-45	289.964	9.1	1.2	Pass	TruSeq Stranded Total RNA with Ribo - Zero H/M/R	74.74	365.01	315	Pass
Liver	B-L-46	283.062	7.1	1.4	Pass	TruSeq Stranded Total RNA with Ribo - Zero H/M/R	74.74	365.01	315	Pass
Liver	B-L-47	212.996	6.1	1.3	Hold	TruSeq Stranded Total RNA with Ribo - Zero H/M/R	82.81	388.4	328	Pass
Liver	B-L-48	204.731	6.7	1.1	Hold	TruSeq Stranded Total RNA with Ribo - Zero H/M/R	88.1	428.94	316	Pass
