# Supplementary material for: Hepatic transcriptome profiling according to growth rate reveals acclimation in metabolic regulatory mechanisms to cyclic heat stress in broiler chickens
Source: Poult Sci. 2022 Sep 20;101(12):102167. doi: 10.1016/j.psj.2022.102167 (PMC9579409; doi:10.1016/j.psj.2022.102167)
Supplement: Supplementary file 2 — Additional file 2: Table S2. Overview of data processing. [file mmc2.xlsx]

## Sheet: Preprocessing
	No	Treatment		Sample Name		Raw Data		After Trimmomatic		Trimming rate		Mapping data		* Raw sequence length : 151(bp)
														* After Trimming 36 - 151(bp)
						reads	%GC(F,R)	reads	%GC(F,R)	(%)		uniquely mapped reads(%)	Overall alignment rate(%)
	1	Day21 Average body weight Sample : 8 Condition : N		B-L-1		23761892	47	23364667	47	1.017		84.29	94.37
	2			B-L-2		17220299	45	16917005	45	1.01793		83.25	94.25
	3			B-L-3		24211051	46	23790047	46	1.0177		88.35	95.87
	4			B-L-4		19781682	47	19439835	47	1.01758		87.68	96.21
	5			B-L-5		20872853	46	20578413	46	1.01431		88.41	96.03
	6			B-L-6		20395479	45	19983747	45	1.0206		82.49	95.03
	7			B-L-7		21765332	45	21362397	45	1.01886		85.62	94.9
	8			B-L-8		21266113	46	20910556	46	1.017		88.89	96.54
	9	Day28 Average body weight Sample : 8 Condition : HS		B-L-9		22666327	48	22316008	48	1.0157		86.01	94.92
	10			B-L-10		22336012	47	22026400	46	1.01406		87.38	95.86
	11			B-L-11		21492057	56	21198633	56	1.01384		78.22	94.99
	12			B-L-12		21684158	48	21353322	48	1.01549		85.92	94.85
	13			B-L-13		21307497	53	20948236	53	1.01715		67.45	92.29
	14			B-L-14		21068146	47	20738636	47	1.01589		87.12	95.72
	15			B-L-15		20116435	47	19796846	47	1.01614		87.14	96.03
	16			B-L-16		18816797	47	18576325	47	1.01295		83.92	94.32
	17	Day36 Average BW Sample : 8 Condition : N		B-L-17		20766922	47,48	20329514	48	1.02152		86.35	96.24
	18			B-L-18		23476331	47	23010560	45,46	1.02024		89.24	96.45
	19			B-L-19		20229007	47	19848504	47	1.01917		86.8	96.12
	20			B-L-20		20752377	48	20332818	46	1.02063		88.03	96.63
	21			B-L-21		18111547	47	17795861	46	1.01774		87.49	96.27
	22			B-L-22		21745784	46	21315231	46	1.0202		87.22	96.04
	23			B-L-23		17199383	47	17199383	48	1		86.36	95.66
	24			B-L-24		17053129	46	16723175	47	1.01973		86.45	96.57
	25	Day36 Average BW Sample : 8 Condition : HS		B-L-25		18400867	47	18008381	47	1.02179		86.35	96.24
	26			B-L-26		19268282	46	18895055	45,46	1.01975		89.24	96.45
	27			B-L-27		18900335	47	18527899	47	1.0201		86.8	96.12
	28			B-L-28		19229975	47	18827571	46	1.02137		88.03	96.63
	29			B-L-29		19229975	47	19093426	47,46	1.00715		87.49	96.27
	30			B-L-30		19243758	46	18840174	46	1.02142		87.22	96.04
	31			B-L-31		18586826	48	18391980	48	1.01059		86.36	95.66
	32			B-L-32		22027579	47	21744350	47	1.01303		86.45	96.57
	33	Day36 Top 10% bodyweight Sample : 8 Condition : HS		B-L-33		18418458	49	18180251	49	1.0131		84.76	95.84
	34			B-L-34		22421110	47	22148949	47	1.01229		87.93	95.86
	35			B-L-35		22442927	46	22149473	46	1.01325		87.83	95.91
	36			B-L-36		19760731	46	19519362	46	1.01237		87.4	96.22
	37			B-L-37		19446323	47	19164550	47	1.0147		87.54	96.29
	38			B-L-38		24421603	48	24120358	48	1.01249		84.76	95.17
	39			B-L-39		18375477	46	18121751	46	1.014		88.04	96.42
	40			B-L-40		24394334	46	24091953	46	1.01255		88.18	96.16
	41	Day36 Bottom 10% body weight Sample : 8 Condition : HS		B-L-41		20765267	49	20477267	49	1.01406		84.37	95.44
	42			B-L-42		19850896	48	19525876	47	1.01665		82.73	95.47
	43			B-L-43		19899700	50	19616365	50	1.01444		84.53	95.88
	44			B-L-44		21781016	49	21513343	49	1.01244		84.43	96.05
	45			B-L-45		23204280	59	22817290	59	1.01696		66.38	91.52
	46			B-L-46		20834664	47	20559978	47	1.01336		86.54	96.04
	47			B-L-47		22921296	50	22625665	50	1.01307		84.46	95.45
	48			B-L-48		20257898	49	19886519	49	1.01867		83.33	95.77
